# Supplementary material for: Modeling Tissue- and Mutation- Specific Electrophysiological Effects in the Long QT Syndrome: Role of the Purkinje Fiber
Source: PLoS One. 2014 Jun 3;9(6):e97720. doi: 10.1371/journal.pone.0097720 (PMC4043730; doi:10.1371/journal.pone.0097720)
Supplement: Source Code S1 — (ZIP) [file pone.0097720.s002.zip]

Archive with 9 entries (8 files):
- fcnPF.m
- __MACOSX/
- __MACOSX/._fcnPF.m
- fcnVM.m
- __MACOSX/._fcnVM.m
- runfcnPF.m
- __MACOSX/._runfcnPF.m
- runfcnVM.m
- __MACOSX/._runfcnVM.m
