# Supplementary material for: Modeling Tissue- and Mutation- Specific Electrophysiological Effects in the Long QT Syndrome: Role of the Purkinje Fiber
Source: PLoS One. 2014 Jun 3;9(6):e97720. doi: 10.1371/journal.pone.0097720 (PMC4043730; doi:10.1371/journal.pone.0097720)
Supplement: Source Code S1 — (ZIP) [file pone.0097720.s002.zip › fcnPF.m]

%Human ventricular myocyte model, updated 2/2014 to include new Markov
%sodium channel and IKs channel conforming to SIMK Purkinje model.

%function FCN takes time t, and a vector of states, and returns the first
%derivative of the states.  This function is passed as a parameter to the
%numerical integrator.  See runfcn.m for additional details

%Written by Vivek Iyer, MD MSE; 2/2014

function dstate=fcn(t,state)

%global variabls stimtimes and currents store the times of stimulus (for
%current clamp mode) and a matrix of currents/auxiliary variables that may
%be stored during simulation.
global stimtimes;
global currents;

%Define constants, such as universal Gas constant, Faraday's constant,
%temperature.
SIMK_R    = 8314.0;
SIMK_frdy = 96485.0;
SIMK_temp = 310.0;
RT_over_F = 26.7156;
pi  = 3.141592;  

%Membrane capacitance and volume of each compartment
 Acap = 3.912e-4;             
 Vmyo = 21.96e-6;             
 VJSR = 0.136e-6;  
 VNSR = 1.785e-6;  
 VSS  = 1.08e-9;  
 SIMK_cm = 0.3912;


%External concentrations, in mM
Ko = 4.0;
Nao = 138.0;
Cao = 2.0;

%conductances of INa (and TTX sensitive component), IKr, IKs, IK1 (in uS/uF), the
%Kv4.3/Ito1 channel, sustained component of Ito1, and HCN current
 GNa				= 35.0;					%/* Nav1.5 density	ms/uF*/
 GNa1			= 9.0;					%/* Nav1.1 density	*/
 GKr				= 0.0383724;			%/* Herg density		*/
 GKs				= 0.02808190224571;		%/* IKs density		*/
 GK1				= 0.0226;				%/* IK1 density		*/
 IHCNmax			= 0.3225;				%/* IHCN max current	*/
 GKv43			= 0.15213816;			%/* IKv4.3 density	*/
 Isusmax			= 0.0919908;			%/* Isus max current	*/

%parameters determining INaK and INaCa; background conductances
kNaCa			= 0.44;
KmNa			= 87.5;
KmCa			= 1.38;
ksat			= 0.2;
eta				= 0.35;
INaKmax			= 1.5;
KmNai			= 20.0;
KmKo			= 1.5;
IpCamax			= 0.05;
KmpCa			= 0.0005;

%parameters determining L type calcium current.  Pscale scales the
%magnitude of L-type current, controlling the potassium and calcium
%conductances together, and T type current.
fL				= 0.3;
gL				= 4.0;
bL				= 2.0;
aL				= 2.0;
omega			= 0.0025;
Pscale			= 1.8;
PCa				= 4.4442e-4; %//Pscale*
PK				= 8.2332e-7; %//Pscale*
Ttypescale		= 7.5614e-6; 
ICahalf			= -0.265;

%parameters controlling buffering of intracellular calcium
LTRPNtot		= 70.0e-3;
HTRPNtot		= 140.e-3;
khtrpn_plus		= 20.0;
khtrpn_minus	= 0.066e-3;
kltrpn_plus		= 40.0;
kltrpn_minus	= 40.0e-3;
CMDNtot			= 50.0e-3;
CSQNtot			= 15.0;
EGTAtot			= 0.0;
KmCMDN			= 2.38e-3;
KmCSQN			= 0.8;
KmEGTA			= 1.5e-4;


%IKr channel parameters, originally from Mazhari, et al
T_Const_HERG	= 5.320000001;  
A0_HERG			= 0.017147641733086;  
B0_HERG			= 0.03304608038835;  
A1_HERG			= 0.03969328381141;  
B1_HERG			= -0.04306054163980; 
A2_HERG			= 0.02057448605977;
B2_HERG			= 0.02617412715118;
A3_HERG			= 0.00134366604423;
B3_HERG			= -0.02691385498399;
A4_HERG			= 0.10666316491288;
B4_HERG			= 0.00568908859717;
A5_HERG			= 0.00646393910049;
B5_HERG			= -0.04536642959543;
A6_HERG			= 0.00008039374403;
B6_HERG			= 0.00000069808924;

C2H_to_C3H		= 0.1388; %T_Const_Herg*
C3H_to_C2H		= 0.7891; %T_Const_Herg*

%Kv43 transition rates and parameters
alphaa0Kv43		= 0.543708;
aaKv43			= 0.028983;
betaa0Kv43		= 0.080185;
baKv43			= 0.0468437;
alphai0Kv43		= 0.0498424;
aiKv43			= 0.000373016;
betai0Kv43		= 0.000819482;
biKv43			= 0.00000005374;
f1Kv43			= 1.8936;
f2Kv43			= 14.224647456;
f3Kv43			= 158.574378389;
f4Kv43			= 142.936645351;
b1Kv43			= 6.77348;
b2Kv43			= 15.6212705152;
b3Kv43			= 28.7532603313;
b4Kv43			= 524.576206679;

%Ca Handling parameters, controlling SR uptake flux, RyR transitions and
%cooperativity
v1				= 1.8;
Kfb				= 0.000168;
Krb				= 3.29;
KSR				= 1.2;
Nfb				= 1.2;
Nrb				= 1.0;
vmaxf			= 0.0748e-3;
vmaxr			= 0.318e-3;
tautr			= 0.5747;
tauxfer			= 26.7;
kaplus			= 0.01215;
kaminus			= 0.576;
kbplus			= 0.00405;
kbminus			= 1.93;
kcplus			= 0.1;
kcminus			= 0.0008;
ncoop			= 4.0;
mcoop			= 3.0;

%transmembrane potential is stored in state 82
		vm				= state(82);

%Simple voltage clamp.  Uncomment below and also uncomment line at end of
%code specifying dV=0;
%periodclamp=1000;
%durationclamp=200;
%stepclamp=20;
%holdclamp=-100;
%			if (rem(t,periodclamp) < durationclamp) vm=stepclamp;
%		    else vm=holdclamp;
%            end

%Simple stimulus current
            Istim=0;
            stimduration=0.5;
            for count=1:length(stimtimes)
                if (t > stimtimes(count) && t < stimtimes(count)+stimduration)
                    Istim=-100;
                end
            end
		   
        C1_RyR			= state(1);
		O1_RyR			= state(2);
		C2_RyR			= state(3);
		O2_RyR			= state(4);
		C0				= state(5);
		C1				= state(6);
		C2				= state(7);
		C3				= state(8);
		C4				= state(9);
		Open			= state(10);
		CCa0			= state(11);
		CCa1			= state(12);
		CCa2			= state(13);
		CCa3			= state(14);
		CCa4			= state(15);
		yCa				= state(16);
		HTRPNCa			= state(17);
		LTRPNCa			= state(18);
		C0Kv43			= state(19);
		C1Kv43			= state(20);
		C2Kv43			= state(21);
		C3Kv43			= state(22);
		OKv43			= state(23);
		CI0Kv43			= state(24);
		CI1Kv43			= state(25);
		CI2Kv43			= state(26);
		CI3Kv43			= state(27);
		OIKv43			= state(28);
		C1Herg			= state(29);
		C2Herg			= state(30);
		C3Herg			= state(31);
		OHerg			= state(32);
		IHerg			= state(33);
		xs_wt			= state(34);
		xf_wt			= state(35);
		C3na5			= state(36);
		C2na5			= state(37);
		C1na5			= state(38);
		Ona5			= state(39);
		IC3na5			= state(40);
		IC2na5			= state(41);
		IFna5			= state(42);
		IS1na5			= state(43);
		IS2na5			= state(44);
		BC3na5			= state(45);
		BC2na5			= state(46);
		BC1na5			= state(47);
		BOna5			= state(48);
		BIFna5			= state(49);
		hcn1			= state(50);
		hcn2			= state(51);
		hcn3			= state(52);
		hcn4			= state(53);
		hcn5			= state(54);
		hcn6			= state(55);
		hcn7			= state(56);
		hcn8			= state(57);
		hcn9			= state(58);
		hcn10			= state(59);
	    C3na1			= state(60);
		C2na1			= state(61);
		C1na1			= state(62);
		Ona1			= state(63);
		IC3na1			= state(64);
		IC2na1			= state(65);
		IFna1			= state(66);
		IS1na1			= state(67);
		IS2na1			= state(68);
		BC3na1			= state(69);
		BC2na1			= state(70);
		BC1na1			= state(71);
		BOna1			= state(72);
		BIFna1			= state(73);
		nCa32			= state(74);
		lCa32			= state(75);
		Nai				= state(76);
		Ki				= state(77);
		Cai				= state(78);
		CaNSR			= state(79);
		CaSS			= state(80);
		CaJSR			= state(81);
        
        
  %compute reversal potentials
        ENa	= RT_over_F*log(Nao/Nai);
		EK		= RT_over_F*log(Ko/Ki);
		a1 = Ko+0.018330*Nao;
		a2 = Ki+0.018330*Nai;
		if (Cai <= 0.0) 
			Cai = 1.0e-10;
			ECa = 0.5*RT_over_F*log(Cao/Cai);
        end
		   
	% Compute INa1.5, INa1.1, IKr, IKs, Ito1, Isus, IK1 from state variables */
		INa = GNa*(Ona5+BOna5)*(vm-ENa); 			
		INa1 = GNa1*(Ona1+BOna1)*(vm-ENa);
		IHCN = IHCNmax*(hcn6+hcn7+hcn8+hcn9+hcn10)*(vm-(ENa/3.0+(2.0*EK/3.0)));
		fKo = sqrt((Ko/4.0));
		IKr = GKr*fKo*OHerg*(vm-EK) ;
		IKs = GKs*(xs_wt*xf_wt)*(vm-EK); 
		IKv43 = GKv43*OKv43*(vm-EK);
		Ito1 = IKv43;
		Isus=Isusmax*(1/(1+exp(-(vm-20)/12)))*(vm-EK);
		K1_inf = 1.0/(0.9681+exp((vm+82.18623)/15.88642));
		IK1 = GK1*pow(Ko,0.5)*K1_inf*(vm-(EK));
		   
	% Compute ICaL and ICaT from state variables */
		VF_over_RT=vm/RT_over_F;
		VFsq_over_RT=(SIMK_frdy)*VF_over_RT;
		a1 =  1.0e-3*exp(2.0*VF_over_RT)-Cao*0.341; 
		a2 =  exp(2.0*VF_over_RT)-1.0;
		ICamax = PCa*4.0*VFsq_over_RT*(a1/a2);
		ICa = ICamax*yCa*Open;
		ICa32=ICamax/PCa*Ttypescale*nCa32*nCa32*lCa32;
		   if (ICamax > 0)
               ICamax = 0;
           end
		PKprime = PK/(1.0+ICamax/ICahalf);  
		
		a1 = Ki*exp(VF_over_RT)-Ko;
		a2 = exp(VF_over_RT)-1.0;
		ICaK = PKprime*Open*yCa*VFsq_over_RT*(a1/a2);
		   
	% Compute INaK, INaCa and IpCa from state variables */
		sigma	= (exp(Nao/67.3)-1.0)/7.0;
		a1		= 1.0+0.1245*exp(-0.1*VF_over_RT);
		a2		= 0.0365*sigma*exp(-1.33*VF_over_RT);
		fNaK	= 1.0/(a1+a2);
		a1		= Ko/(Ko+KmKo);
		a2		= 1.0+pow((KmNai/Nai),1.50);
		INaK	= INaKmax*fNaK*(a1/a2);
		a1		= exp(eta*VF_over_RT)*pow(Nai,3)*Cao;
		a2		= exp((eta-1.0)*VF_over_RT)*pow(Nao,3)*Cai;
		a3		= 1.0+ksat*exp((eta-1.0)*VF_over_RT);
		a4		= KmCa+Cao;
		a5		= 5000.0/(pow(KmNa,3.0)+pow(Nao,3.0));
		INaCa	= kNaCa*a5*(a1-a2)/(a4*a3);
		IpCa	= IpCamax*Cai/(KmpCa+Cai);


		   
%  	  Nav1.5 channel transitions
		   a11=  3.802/(0.1027*exp(-vm/17.0)+0.20*exp(-vm/150));
		   a12=  3.802/(0.1027*exp(-vm/15.0)+0.23*exp(-vm/150));
		   a13=  3.802/(0.1027*exp(-vm/12.0)+0.25*exp(-vm/150));
		   b11=  0.1917*exp(-vm/20.3);
		   b12=  0.2*exp(-(vm-5)/20.3);
		   b13=  0.22*exp(-(vm-10)/20.3);
		   
		   
		   a3=   3.7933e-7*exp(-(vm-0)/7.7);
           %%uncomment for FC1473 mutation
           %		   		   a3=   3.7933e-7*exp(-(vm-10)/7.7);   
		   
		   
		   b3=  (0.0084+0.00002*vm);
		   b4=a3;
		   b5=a3/50;
		   a2=9.178*exp(vm/29.68); 

		   a4=a2/100;  
		   a5=a2/(95e3);   


           %%% uncomment for S to L mutation
%		   a2=a2/5; //S to L
%		   a4=a4/6; //S to L
		   
		   b2  = (a3*a2*a13)/(b3*b13);

	   
	   
		   mu1 = 4.3e-8;
% uncomment for both FC1473 and KPQ mutations
%           mu1 = 5e-7;

		   mu2 = 3.0e-4;  
		   aa2 = 0.0;
		   bb2 = 0.0;
		   aa3 = 0.0;
		   bb3 = 0.0;

		   dC3na5  = ((IC3na5*a3+BC3na5*mu2+C2na5*b11)-(C3na5*(a11+b3+mu1))); 
		   dC2na5  = ((IC2na5*a3+BC2na5*mu2+C1na5*b12+C3na5*a11)-(C2na5*(a12+b3+mu1+b11))); 
		   dC1na5  = ((IFna5*a3+BC1na5*mu2+Ona5*b13+C2na5*a12)-(C1na5*(a13+b3+mu1+b12)));
		   dOna5   = ((IFna5*b2+BOna5*mu2+C1na5*a13)-(Ona5*(a2+b13+mu1)));
		   dIC3na5 = ((IC2na5*b11+C3na5*b3)-(IC3na5*(a11+a3)));
		   dIC2na5 = ((IFna5*b12+C2na5*b3+IC3na5*a11)-(IC2na5*(a12+a3+b11)));
		   
		   dIFna5  = ((IS1na5*b4+Ona5*a2+IC2na5*a12+C1na5*b3)-(IFna5*(a4+b2+b12+a3)));
		   dIS1na5 = ((IS2na5*b5+IFna5*a4)-(IS1na5*(a5+b4)));
		   dIS2na5 = ((IS1na5*a5)-(IS2na5*b5));
		   
		   dBC3na5 = ((BC2na5*b11+C3na5*mu1)-(BC3na5*(a11+mu2)));
		   dBC2na5 = ((BC1na5*b12+BC3na5*a11+C2na5*mu1)-(BC2na5*(a12+b11+mu2)));
		   dBC1na5 = ((BOna5*b13+BIFna5*aa3+BC2na5*a12+C1na5*mu1)-(BC1na5*(a13+bb3+b12+mu2)));
		   dBOna5  = ((BIFna5*bb2+BC1na5*a13+Ona5*mu1)-(BOna5*(aa2+b13+mu2)));
		   dBIFna5 = ((BC1na5*bb3+BOna5*aa2)-(BIFna5*(aa3+bb2)));
           
           
  %/* TTX-sensitive, Nav1.1 current */
		   a11	= 2.802/(0.21*exp(-vm/17.0)+0.23*exp(-vm/150));
		   a12	= 2.802/(0.23*exp(-vm/15.0)+0.25*exp(-vm/150));
		   a13	= 2.802/(0.25*exp(-vm/12.0)+0.27*exp(-vm/150));
		   b11	= 0.4*exp(-vm/20.3);
		   b12	= 0.4*exp(-(vm-5)/20.3);
		   b13	= 0.4*exp(-(vm-10)/20.3)/4.5;
		   a3	= (3.7933e-7*exp(-vm/7.6))*3.0;
		   b3	= (0.0084+.00002*vm);
		   a2	= ((9.178*exp(vm/29.68))/4.5);
		   a4	= (a2/100)*1.5*0.285;
		   
		   b4	= a3/5;
		   a5	= (a2/95000)*80.0;
		   b5	= (a3/30)/10.0;
		   b2	= ((a3*a2*a13)/(b3*b13));
		   mu1	= 4.3e-8;        
		   mu2	= 3.0e-4;
		   aa2	= 0.0;
		   bb2	= 0.0;
		   aa3	= 0.0;
		   bb3	= 0.0;
		   
		   
		   dC3na1  = ((IC3na1*a3+BC3na1*mu2+C2na1*b11)-(C3na1*(a11+b3+mu1))); 
		   dC2na1  = ((IC2na1*a3+BC2na1*mu2+C1na1*b12+C3na1*a11)-(C2na1*(a12+b3+mu1+b11))); 
		   dC1na1  = ((IFna1*a3+BC1na1*mu2+Ona1*b13+C2na1*a12)-(C1na1*(a13+b3+mu1+b12)));
		   dOna1   = ((IFna1*b2+BOna1*mu2+C1na1*a13)-(Ona1*(a2+b13+mu1)));
		   dIC3na1 = ((IC2na1*b11+C3na1*b3)-(IC3na1*(a11+a3)));
		   dIC2na1 = ((IFna1*b12+C2na1*b3+IC3na1*a11)-(IC2na1*(a12+a3+b11)));
		   
		   dIFna1  = ((IS1na1*b4+Ona1*a2+IC2na1*a12+C1na1*b3)-(IFna1*(a4+b2+b12+a3)));
		   dIS1na1 = ((IS2na1*b5+IFna1*a4)-(IS1na1*(a5+b4)));
		   dIS2na1 = ((IS1na1*a5)-(IS2na1*b5));
		   
		   dBC3na1 = ((BC2na1*b11+C3na1*mu1)-(BC3na1*(a11+mu2)));
		   dBC2na1 = ((BC1na1*b12+BC3na1*a11+C2na1*mu1)-(BC2na1*(a12+b11+mu2)));
		   dBC1na1 = ((BOna1*b13+BIFna1*aa3+BC2na1*a12+C1na1*mu1)-(BC1na1*(a13+bb3+b12+mu2)));
		   dBOna1  = ((BIFna1*bb2+BC1na1*a13+Ona1*mu1)-(BOna1*(aa2+b13+mu2)));
		   dBIFna1 = ((BC1na1*bb3+BOna1*aa2)-(BIFna1*(aa3+bb2)));
          
           
%HCN current state transitions           
     		   h_f=2.2361;
		   h_gamma=0.04025*exp(-1.242*vm/RT_over_F)/1000;
		   h_alpha=0.0001712*exp(-1.465*vm/RT_over_F)/1000;
		   h_beta=26.17*exp(1.465*vm/RT_over_F)/1000;
		   h_delta=287.5*exp(1.242*vm/RT_over_F)/1000;
		 
		   dhcn1=-(4*h_gamma+h_alpha)*hcn1 + h_delta*hcn2 + h_beta*hcn6;
		   dhcn2=-(h_delta+3*h_gamma+h_alpha*h_f)*hcn2 + 4*h_gamma*hcn1 + 2*h_delta*hcn3 + h_beta/h_f*hcn7;
		   dhcn3=-(2*h_delta+2*h_gamma+h_alpha*pow(h_f,2))*hcn3 + 3*h_gamma*hcn2 + 3*h_delta*hcn4 + h_beta/pow(h_f,2)*hcn8;
		   dhcn4=-(3*h_delta+h_gamma+h_alpha*pow(h_f,3))*hcn4 + 2*h_gamma*hcn3 + 4*h_delta*hcn5 + h_beta/pow(h_f,3)*hcn9;
		   dhcn5=-(4*h_delta+h_alpha*pow(h_f,4))*hcn5 + h_gamma*hcn4 + h_beta/pow(h_f,4)*hcn10;
		   dhcn6=-(h_beta+4*h_gamma*h_f)*hcn6 + h_alpha*hcn1 + h_delta/h_f*hcn7;
		   dhcn7=-(h_beta/h_f+h_delta/h_f+3*h_gamma*h_f)*hcn7 + h_alpha*h_f*hcn2 + 4*h_gamma*h_f*hcn6 + 2*h_delta/h_f*hcn8;
		   dhcn8=-(h_beta/pow(h_f,2)+2*h_delta/h_f+2*h_gamma*h_f)*hcn8 + h_alpha*pow(h_f,2)*hcn3 + 3*h_gamma*h_f*hcn7 + 3*h_delta/h_f*hcn9;
		   dhcn9=-(h_beta/pow(h_f,3)+3*h_delta/h_f+h_gamma*h_f)*hcn9 + h_alpha*pow(h_f,3)*hcn4 + 2*h_gamma*h_f*hcn8 + 4*h_delta/h_f*hcn10;
		   dhcn10=-(h_beta/pow(h_f,4)+ 4*h_delta/h_f)*hcn10 + h_alpha*pow(h_f,4)*hcn5 + h_gamma*h_f*hcn9;

           
           %IKr channel state transitions
		   C1H_to_C2H	= T_Const_HERG*A0_HERG*exp(B0_HERG*vm);
		   C2H_to_C1H	= T_Const_HERG*A1_HERG*exp(B1_HERG*vm);
		   C3H_to_OH	= T_Const_HERG*A2_HERG*exp(B2_HERG*vm);
		   OH_to_C3H	= T_Const_HERG*A3_HERG*exp(B3_HERG*vm);
		   OH_to_IH		= T_Const_HERG*A4_HERG*exp(B4_HERG*vm);
		   IH_to_OH		= T_Const_HERG*A5_HERG*exp(B5_HERG*vm);
		   C3H_to_IH	= T_Const_HERG*A6_HERG*exp(B6_HERG*vm);
		   IH_to_C3H	= (OH_to_C3H*IH_to_OH*C3H_to_IH)/(C3H_to_OH*OH_to_IH);
		   
		   dC1Herg		= C2H_to_C1H * C2Herg - C1H_to_C2H * C1Herg;
		   a1			= C1H_to_C2H * C1Herg + C3H_to_C2H * C3Herg;
		   a2			= (C2H_to_C1H + C2H_to_C3H) * C2Herg;
		   dC2Herg		= a1-a2;
		   a1			= C2H_to_C3H*C2Herg + OH_to_C3H*OHerg + IH_to_C3H*IHerg;
		   a2			= (C3H_to_IH + C3H_to_OH + C3H_to_C2H) * C3Herg ;
		   dC3Herg		= a1-a2;			
		   a1			= C3H_to_OH * C3Herg + IH_to_OH * IHerg;
		   a2			= (OH_to_C3H + OH_to_IH) * OHerg;
		   dOHerg		= a1-a2;		
		   a1			= C3H_to_IH * C3Herg + OH_to_IH * OHerg;
		   a2			= (IH_to_C3H + IH_to_OH) * IHerg;
		   dIHerg		= a1-a2;
		   
		   

  %/* IKs */
		   %wild type
		   
		   kalpha		= 33;
		   kbeta		= 0.1;
		   lambdaa		= 130;
		   lambdab		= -15;
		   vi			= -11e-3;
		   alphas		= kalpha*(vm*1e-3-vi)/(1-exp(-lambdaa*(vm*1e-3-vi)))*1e-3;
		   betas		= kbeta*(exp(lambdab*vm*1e-3))*1e-3;
		   
		   kalpha		= 146;
		   kbeta		= 0.91;
		   lambdaa		= 78;
		   lambdab		= -28;
		   vi			= 21e-3;
		   alphaf		= kalpha*(vm*1e-3-vi)/(1-exp(-lambdaa*(vm*1e-3-vi)))*1e-3;
		   betaf		= kbeta*(exp(lambdab*vm*1e-3))*1e-3;
		   
		   dxs_wt		= alphas*(1-xs_wt)-betas*xs_wt;
		   dxf_wt		= alphaf*(1-xf_wt)-betaf*xf_wt;

		   %mutant IKS channel below, in case two populations of IKs are desired,
		   %currently a placeholder may add the relevant states if desired
%		   
%		   kalpha		= 33;
%		   kbeta		= 0.1;
%		   lambdaa		= 130;
%		   lambdab		= -15;
%		   vi			= -11e-3;
%		   alphas		= kalpha*(vm*1e-3-vi)/(1-exp(-lambdaa*(vm*1e-3-vi)))*1e-3;
%		   betas		= kbeta*(exp(lambdab*vm*1e-3))*1e-3;
%		   
%		   kalpha		= 146;
%		   kbeta		= 0.91;
%		   lambdaa		= 78;
%		   lambdab		= -28;
%		   vi			= 21e-3;
%		   alphaf		= kalpha*(vm*1e-3-vi)/(1-exp(-lambdaa*(vm*1e-3-vi)))*1e-3;
%		   betaf		= kbeta*(exp(lambdab*vm*1e-3))*1e-3;
		   
		   
%		   dxs_m		= alphas*(1-xs_m)-betas*xs_m;
%		   dxf_m		= alphaf*(1-xf_m)-betaf*xf_m;

        %Calcium fluxes between compartments
		   fb			= (Cai/Kfb)^Nfb;
		   rb			= (CaNSR/Krb)^Nrb;
		   Jup			= KSR*(vmaxf*fb - vmaxr*rb)/(1.0 + fb + rb);
		   Jrel			= v1*(O1_RyR+O2_RyR)*(CaJSR-CaSS);
		   Jtr			= (CaNSR - CaJSR)/tautr;
		   Jxfer		= (CaSS-Cai)/tauxfer;

           %Calcium buffering
		   a1			= kltrpn_minus * LTRPNCa;
		   dLTRPNCa		= kltrpn_plus*Cai*(1.0 - LTRPNCa) - a1;
		   a1			= khtrpn_minus * HTRPNCa;
		   dHTRPNCa		= khtrpn_plus*Cai*(1.0 - HTRPNCa) - a1;
		   Jtrpn		= LTRPNtot*dLTRPNCa+HTRPNtot*dHTRPNCa;
		   a1			= CMDNtot*KmCMDN/((CaSS+KmCMDN)^2.0);
		   a2			= EGTAtot*KmEGTA/((CaSS+KmEGTA)^2.0);
		   beta_SS		= 1.0/(1.0+a1+a2);
		   a1			= CSQNtot*KmCSQN/(((CaJSR+KmCSQN)^2.0));
		   beta_JSR		= 1.0/(1.0+a1);
		

		   a1			= CMDNtot*KmCMDN/(((Cai+KmCMDN)^2.0));
		   a2			= EGTAtot*KmEGTA/(((Cai+KmEGTA)^2.0));
		   beta_i		= 1.0/(1.0+a1+a2);
		   
		  %Ryanodine receptor transitions
		   a1			= ((CaSS*1000.0)^mcoop);
		   a2			= ((CaSS*1000.0)^ncoop);
		   dC1_RyR		= -kaplus*a2*C1_RyR+kaminus*O1_RyR;
		   dO2_RyR		=  kbplus*a1*O1_RyR - kbminus*O2_RyR;
		   dC2_RyR		=  kcplus*O1_RyR - kcminus*C2_RyR; 
		   dO1_RyR		= -(dC1_RyR + dO2_RyR + dC2_RyR);
		   
           
           
           % /* ICaT */	
		   nCa32inf=1.0/(1.0+exp(-(vm+48.4)/5.2));
		   if (vm >= -56) 
			   taunCa32=1.34+0.035*exp(-vm/11.8);
           end
		   if (vm < -56) 
			   taunCa32=2.44*exp((vm+120)/40.0);
           end
		   
		   lCa32inf	= 1.0/(1.0+exp((vm+75.6)/6.2));
		   
		   if (vm >= -60)
			   taulCa32=18.3+0.005*exp(-vm/6.2);
           end
		   if (vm < -60) 
			   taulCa32=500;
           end
		   
		   dnCa32	= (nCa32inf-nCa32)/taunCa32;
		   dlCa32	= (lCa32inf-lCa32)/taulCa32;

           
			% Ltype calcium channel transitions   
		   alpha		= 4.0*1.20*0.4160* exp(0.0120*(vm-35.0)); 
		   beta			= 4.0*0.450*0.0490* exp(-0.0650*(vm-22.0));
		   alpha_prime	= aL*alpha;
		   beta_prime	= beta/bL;
		   C0_to_C1		= 4.0*alpha;
		   C1_to_C2		= 3.0*alpha;
		   C2_to_C3		= 2.0*alpha;
		   C3_to_C4		= alpha;
		   CCa0_to_CCa1 = 4.0*alpha_prime;
		   CCa1_to_CCa2 = 3.0*alpha_prime;
		   CCa2_to_CCa3 = 2.0*alpha_prime;
		   CCa3_to_CCa4 = alpha_prime;
		   C1_to_C0		= beta;
		   C2_to_C1		= 2.0*beta;
		   C3_to_C2		= 3.0*beta;
		   C4_to_C3		= 4.0*beta;
		   CCa1_to_CCa0 = beta_prime;
		   CCa2_to_CCa1 = 2.0*beta_prime;
		   CCa3_to_CCa2 = 3.0*beta_prime;
		   CCa4_to_CCa3 = 4.0*beta_prime;
		   
		   
		   gamma		= 0.0554*CaSS;
		   C0_to_CCa0	= gamma;				% = gamma
		   C1_to_CCa1	= aL*C0_to_CCa0;		% = gamma*aL
		   C2_to_CCa2	= aL*C1_to_CCa1;		% = gamma*aL^2
		   C3_to_CCa3	= aL*C2_to_CCa2;		% = gamma*aL^3
		   C4_to_CCa4	= aL*C3_to_CCa3;		% = gamma*aL^4
		   CCa0_to_C0	= omega;				% = omega
		   CCa1_to_C1	= CCa0_to_C0/bL;		% = omega/bL
		   CCa2_to_C2	= CCa1_to_C1/bL;		% = omega/bL^2
		   CCa3_to_C3	= CCa2_to_C2/bL;		% = omega/bL^3
		   CCa4_to_C4	= CCa3_to_C3/bL;		% = omega/bL^4
	
		   a1			= (C0_to_C1+C0_to_CCa0)*C0;
		   a2			= C1_to_C0*C1 + CCa0_to_C0*CCa0;
		   dC0			= a2 - a1;
		   a1			= (C1_to_C0+C1_to_C2+C1_to_CCa1)*C1;
		   a2			= C0_to_C1*C0 + C2_to_C1*C2 + CCa1_to_C1*CCa1;
		   dC1			= a2 - a1;
		   a1			= (C2_to_C1+C2_to_C3+C2_to_CCa2)*C2;
		   a2			= C1_to_C2*C1 + C3_to_C2*C3 + CCa2_to_C2*CCa2;
		   dC2			= a2 - a1;
		   a1			= (C3_to_C2+C3_to_C4+C3_to_CCa3)*C3;
		   a2			= C2_to_C3*C2 + C4_to_C3*C4 + CCa3_to_C3*CCa3;
		   dC3			= a2 - a1;
		   a1			= (C4_to_C3+fL+C4_to_CCa4)*C4;
		   a2			= C3_to_C4*C3 + gL*Open + CCa4_to_C4*CCa4;
		   dC4			= a2 - a1;
		   dOpen		= fL*C4 - gL*Open;
		   a1			= (CCa0_to_CCa1+CCa0_to_C0)*CCa0;
		   a2			= CCa1_to_CCa0*CCa1 + C0_to_CCa0*C0;
		   dCCa0		= a2 - a1;
		   a1			= (CCa1_to_CCa0+CCa1_to_CCa2+CCa1_to_C1)*CCa1;
		   a2			= CCa0_to_CCa1*CCa0 + CCa2_to_CCa1*CCa2 + C1_to_CCa1*C1;
		   dCCa1		= a2 - a1;
		   a1			= (CCa2_to_CCa1+CCa2_to_CCa3+CCa2_to_C2)*CCa2;
		   a2			= CCa1_to_CCa2*CCa1 + CCa3_to_CCa2*CCa3 + C2_to_CCa2*C2;
		   dCCa2		= a2 - a1;
		   a1			= (CCa3_to_CCa2+CCa3_to_CCa4+CCa3_to_C3)*CCa3;
		   a2			= CCa2_to_CCa3*CCa2 + CCa4_to_CCa3*CCa4 + C3_to_CCa3*C3;
		   dCCa3		= a2 - a1;
		   a1			= (CCa4_to_CCa3+CCa4_to_C4)*CCa4;
		   a2			= CCa3_to_CCa4*CCa3 + C4_to_CCa4*C4;
		   dCCa4		= a2 - a1;
		   
		   a1			= 0.82;
		   yCa_inf		= a1/(1.0+exp((vm + 28.50)/(7.80))) + (1.0-a1);
		   tau_yCa		= 1.0/(0.00336336209452/(0.50+exp(vm/(-5.53899874036055))) + 0.00779046570737*exp(vm/ (-49.51039631160386))  );
		   dyCa			= (yCa_inf-yCa)/tau_yCa;
	

           
           %KV4.3 channel transitions
           alpha_act43			= alphaa0Kv43*exp(aaKv43*vm);
		   beta_act43			= betaa0Kv43*exp(-baKv43*vm);
		   alpha_inact43		= alphai0Kv43*exp(-aiKv43*vm);
		   beta_inact43			= betai0Kv43*exp(biKv43*vm);
		   
		   C0Kv43_to_C1Kv43		= 4.0*alpha_act43;
		   C1Kv43_to_C2Kv43		= 3.0*alpha_act43;
		   C2Kv43_to_C3Kv43		= 2.0*alpha_act43;
		   C3Kv43_to_OKv43		= alpha_act43;
		   
		   CI0Kv43_to_CI1Kv43	= 4.0*b1Kv43*alpha_act43;
		   CI1Kv43_to_CI2Kv43	= 3.0*b2Kv43*alpha_act43/b1Kv43;
		   CI2Kv43_to_CI3Kv43	= 2.0*b3Kv43*alpha_act43/b2Kv43;
		   CI3Kv43_to_OIKv43	= b4Kv43*alpha_act43/b3Kv43;
		   
		   C1Kv43_to_C0Kv43		= beta_act43;
		   C2Kv43_to_C1Kv43		= 2.0*beta_act43;
		   C3Kv43_to_C2Kv43		= 3.0*beta_act43;
		   OKv43_to_C3Kv43		= 4.0*beta_act43;
		   
		   CI1Kv43_to_CI0Kv43	= beta_act43/f1Kv43;
		   CI2Kv43_to_CI1Kv43	= 2.0*f1Kv43*beta_act43/f2Kv43;
		   CI3Kv43_to_CI2Kv43	= 3.0*f2Kv43*beta_act43/f3Kv43;
		   OIKv43_to_CI3Kv43	= 4.0*f3Kv43*beta_act43/f4Kv43;
		   
		   C0Kv43_to_CI0Kv43	= beta_inact43;
		   C1Kv43_to_CI1Kv43	= f1Kv43*beta_inact43;
		   C2Kv43_to_CI2Kv43	= f2Kv43*beta_inact43;
		   C3Kv43_to_CI3Kv43	= f3Kv43*beta_inact43;
		   OKv43_to_OIKv43		= f4Kv43*beta_inact43;
		   
		   CI0Kv43_to_C0Kv43	= alpha_inact43;
		   CI1Kv43_to_C1Kv43	= alpha_inact43/b1Kv43;
		   CI2Kv43_to_C2Kv43	= alpha_inact43/b2Kv43;
		   CI3Kv43_to_C3Kv43	= alpha_inact43/b3Kv43;
		   OIKv43_to_OKv43		= alpha_inact43/b4Kv43;
		   
		   
		   a1					= (C0Kv43_to_C1Kv43+C0Kv43_to_CI0Kv43)*C0Kv43;
		   a2					= C1Kv43_to_C0Kv43*C1Kv43 + CI0Kv43_to_C0Kv43*CI0Kv43;
		   dC0Kv43				= a2 - a1;
		   a1					= (C1Kv43_to_C2Kv43+C1Kv43_to_C0Kv43+C1Kv43_to_CI1Kv43)*C1Kv43;
		   a2					= C2Kv43_to_C1Kv43*C2Kv43 + CI1Kv43_to_C1Kv43*CI1Kv43 + C0Kv43_to_C1Kv43*C0Kv43;
		   dC1Kv43				= a2 - a1;
		   a1					= (C2Kv43_to_C3Kv43+C2Kv43_to_C1Kv43+C2Kv43_to_CI2Kv43)*C2Kv43;
		   a2					= C3Kv43_to_C2Kv43*C3Kv43 + CI2Kv43_to_C2Kv43*CI2Kv43 + C1Kv43_to_C2Kv43*C1Kv43;
		   dC2Kv43				= a2 - a1;
		   a1					= (C3Kv43_to_OKv43+C3Kv43_to_C2Kv43+C3Kv43_to_CI3Kv43)*C3Kv43;
		   a2					= OKv43_to_C3Kv43*OKv43 + CI3Kv43_to_C3Kv43*CI3Kv43 + C2Kv43_to_C3Kv43*C2Kv43;
		   dC3Kv43				= a2 - a1;
		   a1					= (OKv43_to_C3Kv43+OKv43_to_OIKv43)*OKv43;
		   a2					= C3Kv43_to_OKv43*C3Kv43 + OIKv43_to_OKv43*OIKv43;
		   dOKv43				= a2 - a1;
		   a1					= (CI0Kv43_to_C0Kv43+CI0Kv43_to_CI1Kv43)*CI0Kv43;
		   a2					= C0Kv43_to_CI0Kv43*C0Kv43 + CI1Kv43_to_CI0Kv43*CI1Kv43;
		   dCI0Kv43				= a2 - a1;
		   a1					= (CI1Kv43_to_CI2Kv43+CI1Kv43_to_C1Kv43+CI1Kv43_to_CI0Kv43)*CI1Kv43;
		   a2					= CI2Kv43_to_CI1Kv43*CI2Kv43 + C1Kv43_to_CI1Kv43*C1Kv43 + CI0Kv43_to_CI1Kv43*CI0Kv43;
		   dCI1Kv43				= a2 - a1;
		   a1					= (CI2Kv43_to_CI3Kv43+CI2Kv43_to_C2Kv43+CI2Kv43_to_CI1Kv43)*CI2Kv43;
		   a2					= CI3Kv43_to_CI2Kv43*CI3Kv43 + C2Kv43_to_CI2Kv43*C2Kv43 + CI1Kv43_to_CI2Kv43*CI1Kv43;
		   dCI2Kv43				= a2 - a1;
		   a1					= (CI3Kv43_to_OIKv43+CI3Kv43_to_C3Kv43+CI3Kv43_to_CI2Kv43)*CI3Kv43;
		   a2					= OIKv43_to_CI3Kv43*OIKv43 + C3Kv43_to_CI3Kv43*C3Kv43 + CI2Kv43_to_CI3Kv43*CI2Kv43;
		   dCI3Kv43				= a2 - a1;
		   a1					= (OIKv43_to_OKv43+OIKv43_to_CI3Kv43)*OIKv43;
		   a2					= OKv43_to_OIKv43*OKv43 + CI3Kv43_to_OIKv43*CI3Kv43;
		   dOIKv43				= a2 - a1;
		   
       
           
           %change in intracellular ion concentrations and calcium
           %concentrations within each compartment		   
           
           a1			= Acap/(Vmyo*SIMK_frdy); 
		   a2			= Acap/(2.0*VSS*SIMK_frdy);
		   dNai			= -(INa+INa1+IHCN/3.0+3.0*(INaCa+INaK))*a1;
		   
		   a3			= IKr+IKs+IK1+ICaK+(2.0*IHCN/3.0)+Isus;
		   dKi			= -( a3-2.0*INaK+IKv43)*a1;
		   
		   a3			= -2.0*INaCa+IpCa;
		   dCai			= beta_i*(Jxfer-Jup-Jtrpn - a3*0.50*a1);
		   
		   
		   a3			= Jrel*VJSR/VSS - Jxfer*Vmyo/VSS;
		   dCaSS		= beta_SS*(a3 - ICa*a2 - ICa32*a2);
		   dCaJSR		= beta_JSR*(Jtr - Jrel);
		   dCaNSR		= Jup*Vmyo/VNSR - Jtr*VJSR/VNSR;
	   
		   a1 = INa+INa1+ICa+ICa32+ICaK+IKr+IKs+IHCN;
		   a2 = IK1+INaCa+INaK+Ito1+Isus;
		   a3 = IpCa; 
		
           Itotal = (a1+a2+a3)+Istim;     
   
            dV=-Itotal;
            %dV=0 for voltage clamp, uncomment below
            %dV=0; 
            
           
            
            %return a vector corresponding to first derivative of each
            %state

        			dstate(1)=dC1_RyR;
					dstate(2)=dO1_RyR;
					dstate(3)=dC2_RyR;
					dstate(4)=dO2_RyR;
						dstate(5)=dC0;
						dstate(6)=dC1;
						dstate(7)=dC2;
						dstate(8)=dC3;
						dstate(9)=dC4;
					dstate(10)=dOpen;
					dstate(11)=dCCa0;
					dstate(12)=dCCa1;
					dstate(13)=dCCa2;
					dstate(14)=dCCa3;
					dstate(15)=dCCa4;
						dstate(16)=dyCa;
					dstate(17)=dHTRPNCa;
					dstate(18)=dLTRPNCa;
					dstate(19)=dC0Kv43;
					dstate(20)=dC1Kv43;
					dstate(21)=dC2Kv43;
					dstate(22)=dC3Kv43;
					dstate(23)=dOKv43;
					dstate(24)=dCI0Kv43;
					dstate(25)=dCI1Kv43;
					dstate(26)=dCI2Kv43;
					dstate(27)=dCI3Kv43;
					dstate(28)=dOIKv43;
					dstate(29)=dC1Herg;
					dstate(30)=dC2Herg;
					dstate(31)=dC3Herg;
					dstate(32)=dOHerg;
					dstate(33)=dIHerg;
					dstate(34)=dxs_wt;
					dstate(35)=dxf_wt;
					dstate(36)=dC3na5;
					dstate(37)=dC2na5;
					dstate(38)=dC1na5;
					dstate(39)=dOna5;
					dstate(40)=dIC3na5;
				dstate(41)=dIC2na5	;
					dstate(42)=dIFna5;
					dstate(43)=dIS1na5;
					dstate(44)=dIS2na5;
					dstate(45)=dBC3na5;
					dstate(46)=dBC2na5;
					dstate(47)=dBC1na5;
					dstate(48)=dBOna5;
					dstate(49)=dBIFna5;
					dstate(50)=dhcn1;
					dstate(51)=dhcn2;
					dstate(52)=dhcn3;
					dstate(53)=dhcn4;
					dstate(54)=dhcn5;
					dstate(55)=dhcn6;
					dstate(56)=dhcn7;
					dstate(57)=dhcn8;
					dstate(58)=dhcn9;
					dstate(59)=dhcn10;
	    			dstate(60)=dC3na1;
					dstate(61)=dC2na1;
					dstate(62)=dC1na1;
					dstate(63)=dOna1;
					dstate(64)=dIC3na1;
					dstate(65)=dIC2na1;
					dstate(66)=dIFna1;
					dstate(67)=dIS1na1;
					dstate(68)=dIS2na1;
					dstate(69)=dBC3na1;
					dstate(70)=dBC2na1;
					dstate(71)=dBC1na1;
					dstate(72)=dBOna1;
					dstate(73)=dBIFna1;
					dstate(74)=dnCa32;
					dstate(75)=dlCa32;
						dstate(76)=dNai;
						dstate(77)=dKi;
						dstate(78)=dCai;
					dstate(79)=dCaNSR;
					dstate(80)=dCaSS;
					dstate(81)=dCaJSR;
                    dstate(82)=dV;
           
           dstate=dstate';


           
           %store currents and auxiliary variables (global)
           
		   currents(1)			= INa;
		   currents(2)			= IKr;
		   currents(3)			= IKs;
		   currents(4)			= Ito1;
		   currents(5)			= IK1;
		   currents(6)		= INaCa;
		   currents(7)			= INaK;
		   currents(8)			= IpCa;
		   currents(9)			= 0; %place variable of interest here
		   currents(10)			= IHCN;
		   currents(11)			= ICa;
		   currents(12)			= ICaK;
		   currents(13)			= Jup;
		   currents(14)		= Jxfer;
		   currents(15)			= Jtr;
		   currents(16)			= Jrel;
		   currents(17)		= Jtrpn;
		   currents(18)		= IKv43;
		   currents(19)		= 0;
		   currents(20)		= 0;
		   currents(21)		= 0;
		   currents(22)			= Itotal;
      return
      
    function output=pow (base,exponent)
        output=base^exponent;
    return
        
           
