# Supplementary material for: Modeling Tissue- and Mutation- Specific Electrophysiological Effects in the Long QT Syndrome: Role of the Purkinje Fiber
Source: PLoS One. 2014 Jun 3;9(6):e97720. doi: 10.1371/journal.pone.0097720 (PMC4043730; doi:10.1371/journal.pone.0097720)
Supplement: Source Code S1 — (ZIP) [file pone.0097720.s002.zip › fcnVM.m]

%Human ventricular myocyte model, updated 2/2014 to include new Markov
%sodium channel and IKs channel conforming to SIMK Purkinje model.

%function FCN takes time t, and a vector of states, and returns the first
%derivative of the states.  This function is passed as a parameter to the
%numerical integrator.  See runfcn.m for additional details

%Written by Vivek Iyer, MD MSE; 2/2014

function dstate=fcn(t,state)

%global variabls stimtimes and currents store the times of stimulus (for
%current clamp mode) and a matrix of currents/auxiliary variables that may
%be stored during simulation.
global stimtimes;
global currents;

%Define constants, such as universal Gas constant, Faraday's constant,
%temperature.
IMW_R    = 8314.0;
IMW_frdy = 96485.0;
IMW_temp = 310.0;
RT_over_F = 26.7156;
pi  = 3.141592;  

%Membrane capacitance and volume of each compartment
Acap = 1.534e-4; 
Vmyo = 25.84e-6;             
VJSR = 0.16e-6;  
VNSR = 2.1e-6;  
VSS  = 1.2e-9;  
IMW_cm = 0.1534; 

%External concentrations, in mM
Ko = 4.0;
Nao = 138.0;
Cao = 2.0;

%conductances of INa, IKr, IKs, IK1 (in uS/uF), the Kv4.3 component of Ito1, and the
%KV1.4 component of Ito1
GNa				= 35;				
GKr				= 0.12;				
GKs				= 0.02;				
GK1				= 0.1955;		
GKv43			= 7.75208e-2;			
PKv14			= 4.770691126696609e-08;

%parameters determining INaK and INaCa; background conductances
kNaCa			= 0.44;
KmNa			= 87.5;
KmCa			= 1.38;
ksat			= 0.2;
eta				= 0.35;
INaKmax			= 2.387;
KmNai			= 20.0;
KmKo			= 1.5;
IpCamax			= 0.05;
KmpCa			= 0.0005;
GCab			= 7.684e-5;
GNab			= 0.001;

%parameters determining L type calcium current.  Pscale scales the
%magnitude of L-type current, controlling the potassium and calcium
%conductances together.
fL				= 0.3;
gL				= 4.0;
bL				= 2.0;
aL				= 2.0;
omega			= 0.0025;
Pscale			= 8.4;
PCa				= 2.469e-4; 
PK				= 4.574e-7; 
ICahalf			= -0.265;

%parameters controlling buffering of intracellular calcium
LTRPNtot		= 70.0e-3;
HTRPNtot		= 140.e-3;
khtrpn_plus		= 20.0;
khtrpn_minus	= 0.066e-3;
kltrpn_plus		= 40.0;
kltrpn_minus	= 40.0e-3;
CMDNtot			= 50.0e-3;
CSQNtot			= 15.0;
EGTAtot			= 0.0;
KmCMDN			= 2.38e-3;
KmCSQN			= 0.8;
KmEGTA			= 1.5e-4;


%IKr channel parameters, originally from Mazhari, et al
T_Const_HERG	= 5.320000001;  
A0_HERG			= 0.017147641733086;  
B0_HERG			= 0.03304608038835;  
A1_HERG			= 0.03969328381141;  
B1_HERG			= -0.04306054163980; 
A2_HERG			= 0.02057448605977;
B2_HERG			= 0.02617412715118;
A3_HERG			= 0.00134366604423;
B3_HERG			= -0.02691385498399;
A4_HERG			= 0.10666316491288;
B4_HERG			= 0.00568908859717;
A5_HERG			= 0.00646393910049;
B5_HERG			= -0.04536642959543;
A6_HERG			= 0.00008039374403;
B6_HERG			= 0.00000069808924;

C2H_to_C3H		= 0.1388; %T_Const_Herg*
C3H_to_C2H		= 0.7891; %T_Const_Herg*

%Kv43 transition rates and parameters
alphaa0Kv43		= 0.543708;
aaKv43			= 0.028983;
betaa0Kv43		= 0.080185;
baKv43			= 0.0468437;
alphai0Kv43		= 0.0498424;
aiKv43			= 0.000373016;
betai0Kv43		= 0.000819482;
biKv43			= 0.00000005374;
f1Kv43			= 1.8936;
f2Kv43			= 14.224647456;
f3Kv43			= 158.574378389;
f4Kv43			= 142.936645351;
b1Kv43			= 6.77348;
b2Kv43			= 15.6212705152;
b3Kv43			= 28.7532603313;
b4Kv43			= 524.576206679;


%Kv14 transition rates and parameters
alphaa0Kv14		= 1.84002414554;
aaKv14			= 0.00768548031;
betaa0Kv14		= 0.01081748340;
baKv14			= 0.07793378174;
alphai0Kv14		= 0.00305767916;
betai0Kv14		= 0.00000244936;
f1Kv14			= 0.52465073996;
f2Kv14			= 17.51885408639;
f3Kv14			= 938.58764534556;
f4Kv14			= 54749.19473332601;
b1Kv14			= 1.00947847105;
b2Kv14			= 1.17100540567;
b3Kv14			= 0.63902768758;
b4Kv14			= 2.12035379095;


%Ca Handling parameters, controlling SR uptake flux, RyR transitions and
%cooperativity
v1				= 1.8;
Kfb				= 0.000168;
Krb				= 3.29;
KSR				= 1.2;
Nfb				= 1.2;
Nrb				= 1.0;
vmaxf			= 0.0748e-3;
vmaxr			= 0.318e-3;
tautr			= 0.5747;
tauxfer			= 26.7;
kaplus			= 0.01215;
kaminus			= 0.576;
kbplus			= 0.00405;
kbminus			= 1.93;
kcplus			= 0.1;
kcminus			= 0.0008;
ncoop			= 4.0;
mcoop			= 3.0;

%transmembrane potential is stored in state 68
		vm				= state(68);

%Simple voltage clamp.  Uncomment below and also uncomment line at end of
%code specifying dV=0;
%periodclamp=1000;
%durationclamp=200;
%stepclamp=20;
%holdclamp=-100;
%			if (rem(t,periodclamp) < durationclamp) vm=stepclamp;
%		    else vm=holdclamp;
%            end

%Simple stimulus current
            Istim=0;
            stimduration=0.5;
            for count=1:length(stimtimes)
                if (t > stimtimes(count) && t < stimtimes(count)+stimduration)
                    Istim=-100;
                end
            end
		   
		C1_RyR			= state(1);
		O1_RyR			= state(2);
		C2_RyR			= state(3);
		O2_RyR			= state(4);
		C0				= state(5);
		C1				= state(6);
		C2				= state(7);
		C3				= state(8);
		C4				= state(9);
		Open			= state(10);
		CCa0			= state(11);
		CCa1			= state(12);
		CCa2			= state(13);
		CCa3			= state(14);
		CCa4			= state(15);
		yCa				= state(16);
		HTRPNCa			= state(17);
		LTRPNCa			= state(18);
		C0Kv43			= state(19);
		C1Kv43			= state(20);
		C2Kv43			= state(21);
		C3Kv43			= state(22);
		OKv43			= state(23);
		CI0Kv43			= state(24);
		CI1Kv43			= state(25);
		CI2Kv43			= state(26);
		CI3Kv43			= state(27);
		OIKv43			= state(28);
		C0Kv14			= state(29);
		C1Kv14			= state(30);
		C2Kv14			= state(31);
		C3Kv14			= state(32);
		OKv14			= state(33);
		CI0Kv14			= state(34);
		CI1Kv14			= state(35);
		CI2Kv14			= state(36);
		CI3Kv14			= state(37);
		OIKv14			= state(38);
		C1Herg			= state(39);
		C2Herg			= state(40);
		C3Herg			= state(41);
		OHerg			= state(42);
		IHerg			= state(43);
		xs_wt			= state(44);
		xf_wt			= state(45);
		xs_m			= state(46);
		xf_m			= state(47);
		   C3na5		= state(48);
		   C2na5		= state(49);
		   C1na5		= state(50);
		   Ona5			= state(51);
		   IC3na5		= state(52);
		   IC2na5		= state(53);
		   IFna5		= state(54);
		   IS1na5		= state(55);
		   IS2na5		= state(56);
		   BC3na5		= state(57);
		   BC2na5		= state(58);
		   BC1na5		= state(59);
		   BOna5		= state(60);
		   BIFna5		= state(61);
		Nai				= state(62);
		Ki				= state(63);
		Cai				= state(64);
		CaNSR			= state(65);
		CaSS			= state(66);
		CaJSR			= state(67);

        
  %compute reversal potentials
        ENa	= RT_over_F*log(Nao/Nai);
		EK		= RT_over_F*log(Ko/Ki);
		a1 = Ko+0.018330*Nao;
		a2 = Ki+0.018330*Nai;
		if (Cai <= 0.0) 
			Cai = 1.0e-10;
        end
		ECa = 0.5*RT_over_F*log(Cao/Cai);
           
		VF_over_RT=vm/RT_over_F;
		VFsq_over_RT=(IMW_frdy)*VF_over_RT;
		a1 =  1.0e-3*exp(2.0*VF_over_RT)-Cao*0.341; 
		a2 =  exp(2.0*VF_over_RT)-1.0;
		ICamax = Pscale*PCa*4.0*VFsq_over_RT*(a1/a2);
		ICa = ICamax*yCa*Open;
		PKprime = Pscale*PK/(1.0+ICamax/ICahalf);  
		a1 = Ki*exp(VF_over_RT)-Ko;
		a2 = exp(VF_over_RT)-1.0;
		ICaK = PKprime*Open*yCa*VFsq_over_RT*(a1/a2);

        INa = GNa*(Ona5+BOna5)*(vm-ENa); 			
		fKo = sqrt((Ko/4.0));
		IKr = GKr*fKo*OHerg*(vm-EK); 
        IKs = GKs*(xs_wt*xf_wt)*(vm-EK); 

        
		IKv43 = GKv43*OKv43*(vm-EK);
		a1 =  Ki*exp(VF_over_RT)-Ko;
		a2 =  exp(VF_over_RT)-1.0;
		IKv14_K = PKv14*OKv14*VFsq_over_RT*(a1/a2);
		a1 =  Nai*exp(VF_over_RT)-Nao;
		IKv14_Na = 0.02*PKv14*OKv14*VFsq_over_RT*(a1/a2);
		IKv14 = IKv14_K + IKv14_Na;
		Ito1 = IKv43 + IKv14;
		K1_inf = 1/(.94+exp(1.26/RT_over_F*(vm-EK)));
		IK1 = GK1*Ko^0.5*K1_inf*(vm-EK);
		INab = GNab*(vm-ENa);

	   
		sigma	= (exp(Nao/67.3)-1.0)/7.0;
		a1		= 1.0+0.1245*exp(-0.1*VF_over_RT);
		a2		= 0.0365*sigma*exp(-1.33*VF_over_RT);
		fNaK	= 1.0/(a1+a2);
		a1		= Ko/(Ko+KmKo);
		a2		= 1.0+(KmNai/Nai)^1.5;
		INaK	= INaKmax*fNaK*(a1/a2);
		a1		= exp(eta*VF_over_RT)*Nai^3*Cao;
		a2		= exp((eta-1.0)*VF_over_RT)*Nao^3*Cai;
		a3		= 1.0+ksat*exp((eta-1.0)*VF_over_RT);
		a4		= KmCa+Cao;
		a5		= 5000.0/(KmNa^3.0+Nao^3.0);
		INaCa	= kNaCa*a5*(a1-a2)/(a4*a3);
		IpCa	= IpCamax*Cai/(KmpCa+Cai);
		ICab	= GCab*(vm-ECa);

		   
%  	  Nav1.5 channel transitions
		   a11=  3.802/(0.1027*exp(-vm/17.0)+0.20*exp(-vm/150));
		   a12=  3.802/(0.1027*exp(-vm/15.0)+0.23*exp(-vm/150));
		   a13=  3.802/(0.1027*exp(-vm/12.0)+0.25*exp(-vm/150));
		   b11=  0.1917*exp(-vm/20.3);
		   b12=  0.2*exp(-(vm-5)/20.3);
		   b13=  0.22*exp(-(vm-10)/20.3);
		   
		   
		   a3=   3.7933e-7*exp(-(vm-0)/7.7);
           %%uncomment for FC1473 mutation
           %		   		   a3=   3.7933e-7*exp(-(vm-10)/7.7);   
		   
		   
		   b3=  (0.0084+0.00002*vm);
		   b4=a3;
		   b5=a3/50;
		   a2=9.178*exp(vm/29.68); 

		   a4=a2/100;  
		   a5=a2/(95e3);   


           %%% uncomment for S to L mutation
%		   a2=a2/5; //S to L
%		   a4=a4/6; //S to L
		   
		   b2  = (a3*a2*a13)/(b3*b13);

	   
	   
		   mu1 = 4.3e-8;
% uncomment for both FC1473 and KPQ mutations
%           mu1 = 5e-7;

		   mu2 = 3.0e-4;  
		   aa2 = 0.0;
		   bb2 = 0.0;
		   aa3 = 0.0;
		   bb3 = 0.0;

		   dC3na5  = ((IC3na5*a3+BC3na5*mu2+C2na5*b11)-(C3na5*(a11+b3+mu1))); 
		   dC2na5  = ((IC2na5*a3+BC2na5*mu2+C1na5*b12+C3na5*a11)-(C2na5*(a12+b3+mu1+b11))); 
		   dC1na5  = ((IFna5*a3+BC1na5*mu2+Ona5*b13+C2na5*a12)-(C1na5*(a13+b3+mu1+b12)));
		   dOna5   = ((IFna5*b2+BOna5*mu2+C1na5*a13)-(Ona5*(a2+b13+mu1)));
		   dIC3na5 = ((IC2na5*b11+C3na5*b3)-(IC3na5*(a11+a3)));
		   dIC2na5 = ((IFna5*b12+C2na5*b3+IC3na5*a11)-(IC2na5*(a12+a3+b11)));
		   
		   dIFna5  = ((IS1na5*b4+Ona5*a2+IC2na5*a12+C1na5*b3)-(IFna5*(a4+b2+b12+a3)));
		   dIS1na5 = ((IS2na5*b5+IFna5*a4)-(IS1na5*(a5+b4)));
		   dIS2na5 = ((IS1na5*a5)-(IS2na5*b5));
		   
		   dBC3na5 = ((BC2na5*b11+C3na5*mu1)-(BC3na5*(a11+mu2)));
		   dBC2na5 = ((BC1na5*b12+BC3na5*a11+C2na5*mu1)-(BC2na5*(a12+b11+mu2)));
		   dBC1na5 = ((BOna5*b13+BIFna5*aa3+BC2na5*a12+C1na5*mu1)-(BC1na5*(a13+bb3+b12+mu2)));
		   dBOna5  = ((BIFna5*bb2+BC1na5*a13+Ona5*mu1)-(BOna5*(aa2+b13+mu2)));
		   dBIFna5 = ((BC1na5*bb3+BOna5*aa2)-(BIFna5*(aa3+bb2)));
		   
		   C1H_to_C2H	= T_Const_HERG*A0_HERG*exp(B0_HERG*vm);
		   C2H_to_C1H	= T_Const_HERG*A1_HERG*exp(B1_HERG*vm);
		   C3H_to_OH	= T_Const_HERG*A2_HERG*exp(B2_HERG*vm);
		   OH_to_C3H	= T_Const_HERG*A3_HERG*exp(B3_HERG*vm);
		   OH_to_IH		= T_Const_HERG*A4_HERG*exp(B4_HERG*vm);
		   IH_to_OH		= T_Const_HERG*A5_HERG*exp(B5_HERG*vm);
		   C3H_to_IH	= T_Const_HERG*A6_HERG*exp(B6_HERG*vm);
		   IH_to_C3H	= (OH_to_C3H*IH_to_OH*C3H_to_IH)/(C3H_to_OH*OH_to_IH);
		   
		   dC1Herg		= C2H_to_C1H * C2Herg - C1H_to_C2H * C1Herg;
		   a1			= C1H_to_C2H * C1Herg + C3H_to_C2H * C3Herg;
		   a2			= (C2H_to_C1H + C2H_to_C3H) * C2Herg;
		   dC2Herg		= a1-a2;
		   a1			= C2H_to_C3H*C2Herg + OH_to_C3H*OHerg + IH_to_C3H*IHerg;
		   a2			= (C3H_to_IH + C3H_to_OH + C3H_to_C2H) * C3Herg ;
		   dC3Herg		= a1-a2;			
		   a1			= C3H_to_OH * C3Herg + IH_to_OH * IHerg;
		   a2			= (OH_to_C3H + OH_to_IH) * OHerg;
		   dOHerg		= a1-a2;		
		   a1			= C3H_to_IH * C3Herg + OH_to_IH * OHerg;
		   a2			= (IH_to_C3H + IH_to_OH) * IHerg;
		   dIHerg		= a1-a2;
		   
		   

  %/* IKs */
		   
		   %wild type
		   
		   kalpha		= 33;
		   kbeta		= 0.1;
		   lambdaa		= 130;
		   lambdab		= -15;
		   vi			= -11e-3;
		   alphas		= kalpha*(vm*1e-3-vi)/(1-exp(-lambdaa*(vm*1e-3-vi)))*1e-3;
		   betas		= kbeta*(exp(lambdab*vm*1e-3))*1e-3;
		   
		   kalpha		= 146;
		   kbeta		= 0.91;
		   lambdaa		= 78;
		   lambdab		= -28;
		   vi			= 21e-3;
		   alphaf		= kalpha*(vm*1e-3-vi)/(1-exp(-lambdaa*(vm*1e-3-vi)))*1e-3;
		   betaf		= kbeta*(exp(lambdab*vm*1e-3))*1e-3;
		   
		   dxs_wt		= alphas*(1-xs_wt)-betas*xs_wt;
		   dxf_wt		= alphaf*(1-xf_wt)-betaf*xf_wt;

		   %mutant IKS channel below, in case two populations of IKs are desired,
		   %currently a placeholder that does not change model output
		   
		   kalpha		= 33;
		   kbeta		= 0.1;
		   lambdaa		= 130;
		   lambdab		= -15;
		   vi			= -11e-3;
		   alphas		= kalpha*(vm*1e-3-vi)/(1-exp(-lambdaa*(vm*1e-3-vi)))*1e-3;
		   betas		= kbeta*(exp(lambdab*vm*1e-3))*1e-3;
		   
		   kalpha		= 146;
		   kbeta		= 0.91;
		   lambdaa		= 78;
		   lambdab		= -28;
		   vi			= 21e-3;
		   alphaf		= kalpha*(vm*1e-3-vi)/(1-exp(-lambdaa*(vm*1e-3-vi)))*1e-3;
		   betaf		= kbeta*(exp(lambdab*vm*1e-3))*1e-3;
		   
		   
		   dxs_m		= alphas*(1-xs_m)-betas*xs_m;
		   dxf_m		= alphaf*(1-xf_m)-betaf*xf_m;

        %Calcium fluxes between compartments
		   fb			= (Cai/Kfb)^Nfb;
		   rb			= (CaNSR/Krb)^Nrb;
		   Jup			= KSR*(vmaxf*fb - vmaxr*rb)/(1.0 + fb + rb);
		   Jrel			= v1*(O1_RyR+O2_RyR)*(CaJSR-CaSS);
		   Jtr			= (CaNSR - CaJSR)/tautr;
		   Jxfer		= (CaSS-Cai)/tauxfer;

           %Calcium buffering
		   a1			= kltrpn_minus * LTRPNCa;
		   dLTRPNCa		= kltrpn_plus*Cai*(1.0 - LTRPNCa) - a1;
		   a1			= khtrpn_minus * HTRPNCa;
		   dHTRPNCa		= khtrpn_plus*Cai*(1.0 - HTRPNCa) - a1;
		   Jtrpn		= LTRPNtot*dLTRPNCa+HTRPNtot*dHTRPNCa;
		   a1			= CMDNtot*KmCMDN/((CaSS+KmCMDN)^2.0);
		   a2			= EGTAtot*KmEGTA/((CaSS+KmEGTA)^2.0);
		   beta_SS		= 1.0/(1.0+a1+a2);
		   a1			= CSQNtot*KmCSQN/(((CaJSR+KmCSQN)^2.0));
		   beta_JSR		= 1.0/(1.0+a1);
		

		   a1			= CMDNtot*KmCMDN/(((Cai+KmCMDN)^2.0));
		   a2			= EGTAtot*KmEGTA/(((Cai+KmEGTA)^2.0));
		   beta_i		= 1.0/(1.0+a1+a2);
		   
		  %Ryanodine receptor transitions
		   a1			= ((CaSS*1000.0)^mcoop);
		   a2			= ((CaSS*1000.0)^ncoop);
		   dC1_RyR		= -kaplus*a2*C1_RyR+kaminus*O1_RyR;
		   dO2_RyR		=  kbplus*a1*O1_RyR - kbminus*O2_RyR;
		   dC2_RyR		=  kcplus*O1_RyR - kcminus*C2_RyR; 
		   dO1_RyR		= -(dC1_RyR + dO2_RyR + dC2_RyR);
		   
			% Ltype calcium channel transitions   
		   alpha		= 4.0*1.20*0.4160* exp(0.0120*(vm-35.0)); 
		   beta			= 4.0*0.450*0.0490* exp(-0.0650*(vm-22.0));
		   alpha_prime	= aL*alpha;
		   beta_prime	= beta/bL;
		   C0_to_C1		= 4.0*alpha;
		   C1_to_C2		= 3.0*alpha;
		   C2_to_C3		= 2.0*alpha;
		   C3_to_C4		= alpha;
		   CCa0_to_CCa1 = 4.0*alpha_prime;
		   CCa1_to_CCa2 = 3.0*alpha_prime;
		   CCa2_to_CCa3 = 2.0*alpha_prime;
		   CCa3_to_CCa4 = alpha_prime;
		   C1_to_C0		= beta;
		   C2_to_C1		= 2.0*beta;
		   C3_to_C2		= 3.0*beta;
		   C4_to_C3		= 4.0*beta;
		   CCa1_to_CCa0 = beta_prime;
		   CCa2_to_CCa1 = 2.0*beta_prime;
		   CCa3_to_CCa2 = 3.0*beta_prime;
		   CCa4_to_CCa3 = 4.0*beta_prime;
		   
		   
		   gamma		= 0.0366*CaSS;
		   C0_to_CCa0	= gamma;				% = gamma
		   C1_to_CCa1	= aL*C0_to_CCa0;		% = gamma*aL
		   C2_to_CCa2	= aL*C1_to_CCa1;		% = gamma*aL^2
		   C3_to_CCa3	= aL*C2_to_CCa2;		% = gamma*aL^3
		   C4_to_CCa4	= aL*C3_to_CCa3;		% = gamma*aL^4
		   CCa0_to_C0	= omega;				% = omega
		   CCa1_to_C1	= CCa0_to_C0/bL;		% = omega/bL
		   CCa2_to_C2	= CCa1_to_C1/bL;		% = omega/bL^2
		   CCa3_to_C3	= CCa2_to_C2/bL;		% = omega/bL^3
		   CCa4_to_C4	= CCa3_to_C3/bL;		% = omega/bL^4
	
		   a1			= (C0_to_C1+C0_to_CCa0)*C0;
		   a2			= C1_to_C0*C1 + CCa0_to_C0*CCa0;
		   dC0			= a2 - a1;
		   a1			= (C1_to_C0+C1_to_C2+C1_to_CCa1)*C1;
		   a2			= C0_to_C1*C0 + C2_to_C1*C2 + CCa1_to_C1*CCa1;
		   dC1			= a2 - a1;
		   a1			= (C2_to_C1+C2_to_C3+C2_to_CCa2)*C2;
		   a2			= C1_to_C2*C1 + C3_to_C2*C3 + CCa2_to_C2*CCa2;
		   dC2			= a2 - a1;
		   a1			= (C3_to_C2+C3_to_C4+C3_to_CCa3)*C3;
		   a2			= C2_to_C3*C2 + C4_to_C3*C4 + CCa3_to_C3*CCa3;
		   dC3			= a2 - a1;
		   a1			= (C4_to_C3+fL+C4_to_CCa4)*C4;
		   a2			= C3_to_C4*C3 + gL*Open + CCa4_to_C4*CCa4;
		   dC4			= a2 - a1;
		   dOpen		= fL*C4 - gL*Open;
		   a1			= (CCa0_to_CCa1+CCa0_to_C0)*CCa0;
		   a2			= CCa1_to_CCa0*CCa1 + C0_to_CCa0*C0;
		   dCCa0		= a2 - a1;
		   a1			= (CCa1_to_CCa0+CCa1_to_CCa2+CCa1_to_C1)*CCa1;
		   a2			= CCa0_to_CCa1*CCa0 + CCa2_to_CCa1*CCa2 + C1_to_CCa1*C1;
		   dCCa1		= a2 - a1;
		   a1			= (CCa2_to_CCa1+CCa2_to_CCa3+CCa2_to_C2)*CCa2;
		   a2			= CCa1_to_CCa2*CCa1 + CCa3_to_CCa2*CCa3 + C2_to_CCa2*C2;
		   dCCa2		= a2 - a1;
		   a1			= (CCa3_to_CCa2+CCa3_to_CCa4+CCa3_to_C3)*CCa3;
		   a2			= CCa2_to_CCa3*CCa2 + CCa4_to_CCa3*CCa4 + C3_to_CCa3*C3;
		   dCCa3		= a2 - a1;
		   a1			= (CCa4_to_CCa3+CCa4_to_C4)*CCa4;
		   a2			= CCa3_to_CCa4*CCa3 + C4_to_CCa4*C4;
		   dCCa4		= a2 - a1;
		   
		   a1			= 0.66;
		   yCa_inf		= a1/(1.0+exp((vm + 28.50)/(7.80))) + (1.0-a1);
		   tau_yCa		= 1.0/(0.00336336209452/(0.50+exp(vm/(-5.53899874036055))) + 0.00779046570737*exp(vm/ (-49.51039631160386))  );
		   dyCa			= (yCa_inf-yCa)/tau_yCa;
	

           
           %KV4.3 channel transitions
           alpha_act43			= alphaa0Kv43*exp(aaKv43*vm);
		   beta_act43			= betaa0Kv43*exp(-baKv43*vm);
		   alpha_inact43		= alphai0Kv43*exp(-aiKv43*vm);
		   beta_inact43			= betai0Kv43*exp(biKv43*vm);
		   
		   C0Kv43_to_C1Kv43		= 4.0*alpha_act43;
		   C1Kv43_to_C2Kv43		= 3.0*alpha_act43;
		   C2Kv43_to_C3Kv43		= 2.0*alpha_act43;
		   C3Kv43_to_OKv43		= alpha_act43;
		   
		   CI0Kv43_to_CI1Kv43	= 4.0*b1Kv43*alpha_act43;
		   CI1Kv43_to_CI2Kv43	= 3.0*b2Kv43*alpha_act43/b1Kv43;
		   CI2Kv43_to_CI3Kv43	= 2.0*b3Kv43*alpha_act43/b2Kv43;
		   CI3Kv43_to_OIKv43	= b4Kv43*alpha_act43/b3Kv43;
		   
		   C1Kv43_to_C0Kv43		= beta_act43;
		   C2Kv43_to_C1Kv43		= 2.0*beta_act43;
		   C3Kv43_to_C2Kv43		= 3.0*beta_act43;
		   OKv43_to_C3Kv43		= 4.0*beta_act43;
		   
		   CI1Kv43_to_CI0Kv43	= beta_act43/f1Kv43;
		   CI2Kv43_to_CI1Kv43	= 2.0*f1Kv43*beta_act43/f2Kv43;
		   CI3Kv43_to_CI2Kv43	= 3.0*f2Kv43*beta_act43/f3Kv43;
		   OIKv43_to_CI3Kv43	= 4.0*f3Kv43*beta_act43/f4Kv43;
		   
		   C0Kv43_to_CI0Kv43	= beta_inact43;
		   C1Kv43_to_CI1Kv43	= f1Kv43*beta_inact43;
		   C2Kv43_to_CI2Kv43	= f2Kv43*beta_inact43;
		   C3Kv43_to_CI3Kv43	= f3Kv43*beta_inact43;
		   OKv43_to_OIKv43		= f4Kv43*beta_inact43;
		   
		   CI0Kv43_to_C0Kv43	= alpha_inact43;
		   CI1Kv43_to_C1Kv43	= alpha_inact43/b1Kv43;
		   CI2Kv43_to_C2Kv43	= alpha_inact43/b2Kv43;
		   CI3Kv43_to_C3Kv43	= alpha_inact43/b3Kv43;
		   OIKv43_to_OKv43		= alpha_inact43/b4Kv43;
		   
		   
		   a1					= (C0Kv43_to_C1Kv43+C0Kv43_to_CI0Kv43)*C0Kv43;
		   a2					= C1Kv43_to_C0Kv43*C1Kv43 + CI0Kv43_to_C0Kv43*CI0Kv43;
		   dC0Kv43				= a2 - a1;
		   a1					= (C1Kv43_to_C2Kv43+C1Kv43_to_C0Kv43+C1Kv43_to_CI1Kv43)*C1Kv43;
		   a2					= C2Kv43_to_C1Kv43*C2Kv43 + CI1Kv43_to_C1Kv43*CI1Kv43 + C0Kv43_to_C1Kv43*C0Kv43;
		   dC1Kv43				= a2 - a1;
		   a1					= (C2Kv43_to_C3Kv43+C2Kv43_to_C1Kv43+C2Kv43_to_CI2Kv43)*C2Kv43;
		   a2					= C3Kv43_to_C2Kv43*C3Kv43 + CI2Kv43_to_C2Kv43*CI2Kv43 + C1Kv43_to_C2Kv43*C1Kv43;
		   dC2Kv43				= a2 - a1;
		   a1					= (C3Kv43_to_OKv43+C3Kv43_to_C2Kv43+C3Kv43_to_CI3Kv43)*C3Kv43;
		   a2					= OKv43_to_C3Kv43*OKv43 + CI3Kv43_to_C3Kv43*CI3Kv43 + C2Kv43_to_C3Kv43*C2Kv43;
		   dC3Kv43				= a2 - a1;
		   a1					= (OKv43_to_C3Kv43+OKv43_to_OIKv43)*OKv43;
		   a2					= C3Kv43_to_OKv43*C3Kv43 + OIKv43_to_OKv43*OIKv43;
		   dOKv43				= a2 - a1;
		   a1					= (CI0Kv43_to_C0Kv43+CI0Kv43_to_CI1Kv43)*CI0Kv43;
		   a2					= C0Kv43_to_CI0Kv43*C0Kv43 + CI1Kv43_to_CI0Kv43*CI1Kv43;
		   dCI0Kv43				= a2 - a1;
		   a1					= (CI1Kv43_to_CI2Kv43+CI1Kv43_to_C1Kv43+CI1Kv43_to_CI0Kv43)*CI1Kv43;
		   a2					= CI2Kv43_to_CI1Kv43*CI2Kv43 + C1Kv43_to_CI1Kv43*C1Kv43 + CI0Kv43_to_CI1Kv43*CI0Kv43;
		   dCI1Kv43				= a2 - a1;
		   a1					= (CI2Kv43_to_CI3Kv43+CI2Kv43_to_C2Kv43+CI2Kv43_to_CI1Kv43)*CI2Kv43;
		   a2					= CI3Kv43_to_CI2Kv43*CI3Kv43 + C2Kv43_to_CI2Kv43*C2Kv43 + CI1Kv43_to_CI2Kv43*CI1Kv43;
		   dCI2Kv43				= a2 - a1;
		   a1					= (CI3Kv43_to_OIKv43+CI3Kv43_to_C3Kv43+CI3Kv43_to_CI2Kv43)*CI3Kv43;
		   a2					= OIKv43_to_CI3Kv43*OIKv43 + C3Kv43_to_CI3Kv43*C3Kv43 + CI2Kv43_to_CI3Kv43*CI2Kv43;
		   dCI3Kv43				= a2 - a1;
		   a1					= (OIKv43_to_OKv43+OIKv43_to_CI3Kv43)*OIKv43;
		   a2					= OKv43_to_OIKv43*OKv43 + CI3Kv43_to_OIKv43*CI3Kv43;
		   dOIKv43				= a2 - a1;
		   
        %Kv1.4 channel transitions
		 alpha_act14			= alphaa0Kv14*exp(aaKv14*vm);
		   beta_act14			= betaa0Kv14*exp(-baKv14*vm);
		   alpha_inact14		= alphai0Kv14;
		   beta_inact14			= betai0Kv14;
		   
		   C0Kv14_to_C1Kv14		= 4.0*alpha_act14;
		   C1Kv14_to_C2Kv14		= 3.0*alpha_act14;
		   C2Kv14_to_C3Kv14		= 2.0*alpha_act14;
		   C3Kv14_to_OKv14		= alpha_act14;
		   
		   CI0Kv14_to_CI1Kv14	= 4.0*b1Kv14*alpha_act14;
		   CI1Kv14_to_CI2Kv14	= 3.0*b2Kv14*alpha_act14/b1Kv14;
		   CI2Kv14_to_CI3Kv14	= 2.0*b3Kv14*alpha_act14/b2Kv14;
		   CI3Kv14_to_OIKv14	= b4Kv14*alpha_act14/b3Kv14;
		   
		   C1Kv14_to_C0Kv14		= beta_act14;
		   C2Kv14_to_C1Kv14		= 2.0*beta_act14;
		   C3Kv14_to_C2Kv14		= 3.0*beta_act14;
		   OKv14_to_C3Kv14		= 4.0*beta_act14;
		   
		   CI1Kv14_to_CI0Kv14	= beta_act14/f1Kv14;
		   CI2Kv14_to_CI1Kv14	= 2.0*f1Kv14*beta_act14/f2Kv14;
		   CI3Kv14_to_CI2Kv14	= 3.0*f2Kv14*beta_act14/f3Kv14;
		   OIKv14_to_CI3Kv14	= 4.0*f3Kv14*beta_act14/f4Kv14;
		   
		   C0Kv14_to_CI0Kv14	= beta_inact14;
		   C1Kv14_to_CI1Kv14	= f1Kv14*beta_inact14;
		   C2Kv14_to_CI2Kv14	= f2Kv14*beta_inact14;
		   C3Kv14_to_CI3Kv14	= f3Kv14*beta_inact14;
		   OKv14_to_OIKv14		= f4Kv14*beta_inact14;
		   
		   CI0Kv14_to_C0Kv14	= alpha_inact14;
		   CI1Kv14_to_C1Kv14	= alpha_inact14/b1Kv14;
		   CI2Kv14_to_C2Kv14	= alpha_inact14/b2Kv14;
		   CI3Kv14_to_C3Kv14	= alpha_inact14/b3Kv14;
		   OIKv14_to_OKv14		= alpha_inact14/b4Kv14;
		   
		   a1					= (C0Kv14_to_C1Kv14+C0Kv14_to_CI0Kv14)*C0Kv14;
		   a2					= C1Kv14_to_C0Kv14*C1Kv14 + CI0Kv14_to_C0Kv14*CI0Kv14;
		   dC0Kv14				= a2 - a1;
		   a1					= (C1Kv14_to_C2Kv14+C1Kv14_to_C0Kv14+C1Kv14_to_CI1Kv14)*C1Kv14;
		   a2					= C2Kv14_to_C1Kv14*C2Kv14 + CI1Kv14_to_C1Kv14*CI1Kv14 + C0Kv14_to_C1Kv14*C0Kv14;
		   dC1Kv14				= a2 - a1;
		   a1					= (C2Kv14_to_C3Kv14+C2Kv14_to_C1Kv14+C2Kv14_to_CI2Kv14)*C2Kv14;
		   a2					= C3Kv14_to_C2Kv14*C3Kv14 + CI2Kv14_to_C2Kv14*CI2Kv14 + C1Kv14_to_C2Kv14*C1Kv14;
		   dC2Kv14				= a2 - a1;
		   a1					= (C3Kv14_to_OKv14+C3Kv14_to_C2Kv14+C3Kv14_to_CI3Kv14)*C3Kv14;
		   a2					= OKv14_to_C3Kv14*OKv14 + CI3Kv14_to_C3Kv14*CI3Kv14 + C2Kv14_to_C3Kv14*C2Kv14;
		   dC3Kv14				= a2 - a1;
		   a1					= (OKv14_to_C3Kv14+OKv14_to_OIKv14)*OKv14;
		   a2					= C3Kv14_to_OKv14*C3Kv14 + OIKv14_to_OKv14*OIKv14;
		   dOKv14				= a2 - a1;
		   a1					= (CI0Kv14_to_C0Kv14+CI0Kv14_to_CI1Kv14)*CI0Kv14;
		   a2					= C0Kv14_to_CI0Kv14*C0Kv14 + CI1Kv14_to_CI0Kv14*CI1Kv14;
		   dCI0Kv14				= a2 - a1;
		   a1					= (CI1Kv14_to_CI2Kv14+CI1Kv14_to_C1Kv14+CI1Kv14_to_CI0Kv14)*CI1Kv14;
		   a2					= CI2Kv14_to_CI1Kv14*CI2Kv14 + C1Kv14_to_CI1Kv14*C1Kv14 + CI0Kv14_to_CI1Kv14*CI0Kv14;
		   dCI1Kv14				= a2 - a1;
		   a1					= (CI2Kv14_to_CI3Kv14+CI2Kv14_to_C2Kv14+CI2Kv14_to_CI1Kv14)*CI2Kv14;
		   a2					= CI3Kv14_to_CI2Kv14*CI3Kv14 + C2Kv14_to_CI2Kv14*C2Kv14 + CI1Kv14_to_CI2Kv14*CI1Kv14;
		   dCI2Kv14				= a2 - a1;
		   a1					= (CI3Kv14_to_OIKv14+CI3Kv14_to_C3Kv14+CI3Kv14_to_CI2Kv14)*CI3Kv14;
		   a2					= OIKv14_to_CI3Kv14*OIKv14 + C3Kv14_to_CI3Kv14*C3Kv14 + CI2Kv14_to_CI3Kv14*CI2Kv14;
		   dCI3Kv14				= a2 - a1;
		   a1					= (OIKv14_to_OKv14+OIKv14_to_CI3Kv14)*OIKv14;
		   a2					= OKv14_to_OIKv14*OKv14 + CI3Kv14_to_OIKv14*CI3Kv14;
		   dOIKv14				= a2 - a1;
		   
           
           %change in intracellular ion concentrations and calcium
           %concentrations within each compartment
		   
		   a1			= Acap/(Vmyo*IMW_frdy); 
		   a2			= Acap/(2.0*VSS*IMW_frdy);
		   dNai			= -( INa+INab+3*(INaCa+INaK)+IKv14_Na )*a1;
		   
		   a3			= IKr+IKs+IK1+ICaK;
		   dKi			= -( a3-2*INaK+IKv43+IKv14_K )*a1;
		   
		   a3			= ICab-2.0*INaCa+IpCa;
		   dCai			= beta_i*(Jxfer-Jup-Jtrpn - a3*0.50*a1);
		   
		   
		   a3			= Jrel*VJSR/VSS - Jxfer*Vmyo/VSS;
		   dCaSS		= beta_SS*(a3 - ICa*a2);
		   dCaJSR		= beta_JSR*(Jtr - Jrel);
		   dCaNSR		= Jup*Vmyo/VNSR - Jtr*VJSR/VNSR;
		   
	   
			a1 = INa+ICa+ICaK+IKr+IKs;
			a2 = IK1+INaCa+INaK+Ito1;
			a3 = IpCa+ICab+INab;

		
           Itotal = (a1+a2+a3)+Istim;     
   
            dV=-Itotal;
            %dV=0 for voltage clamp, uncomment below
            %dV=0; 
            
           
            
            %return a vector corresponding to first derivative of each
            %state

		   dstate(1)		= dC1_RyR;
		   dstate(2)		= dO1_RyR;
		   dstate(3)		= dC2_RyR;
		   dstate(4)		= dO2_RyR;
		   dstate(5)			= dC0;
		   dstate(6)			= dC1;
		   dstate(7)			= dC2;
		   dstate(8)			= dC3;
		   dstate(9)			= dC4;
		   dstate(10)			= dOpen;
		   dstate(11)			= dCCa0;
		   dstate(12)			= dCCa1; 
		   dstate(13)			= dCCa2;
		   dstate(14)			= dCCa3;
  		   dstate(15)			= dCCa4;
		   dstate(16)			= dyCa;
		   dstate(17)		= dHTRPNCa;
		   dstate(18)		= dLTRPNCa;
		   dstate(19)		= dC0Kv43;
		   dstate(20)		= dC1Kv43;
		   dstate(21)		= dC2Kv43;
		   dstate(22)		= dC3Kv43;
		   dstate(23)		= dOKv43;
		   dstate(24)		= dCI0Kv43;
		   dstate(25)		= dCI1Kv43;
		   dstate(26)		= dCI2Kv43;
		   dstate(27)		= dCI3Kv43;
		   dstate(28)		= dOIKv43;
		   dstate(29)		= dC0Kv14;
		   dstate(30)		= dC1Kv14;
		   dstate(31)		= dC2Kv14;
		   dstate(32)		= dC3Kv14;
		   dstate(33)		= dOKv14;
		   dstate(34)		= dCI0Kv14;
		   dstate(35)		= dCI1Kv14;
		   dstate(36)		= dCI2Kv14;
		   dstate(37)		= dCI3Kv14;
		   dstate(38)		= dOIKv14;	   

           
           
           
           dstate(39)		= dC1Herg;
		   dstate(40)		= dC2Herg;
		   dstate(41)		= dC3Herg;
		   dstate(42)		= dOHerg;
		   dstate(43)		= dIHerg;
		   dstate(44)			= dxs_wt;
		   dstate(45)			= dxf_wt;
		   dstate(46)			= dxs_m;
		   dstate(47)			= dxf_m;
           
		   dstate(48)		= dC3na5;
		   dstate(49)		= dC2na5;
		   dstate(50)	= dC1na5;
		   dstate(51)		= dOna5;
		  dstate(52)		= dIC3na5;
		 dstate(53)		= dIC2na5;
		  dstate(54)		= dIFna5;
		   dstate(55)	= dIS1na5;
		  dstate(56)		= dIS2na5;
		  dstate(57)	= dBC3na5;
		   dstate(58)		= dBC2na5;
		  dstate(59)		= dBC1na5;
		   dstate(60)		= dBOna5;
		   dstate(61)		= dBIFna5;
           
		   dstate(62)			= dNai;
		   dstate(63)			= dKi;
		   dstate(64)			= dCai;
		   dstate(65)		= dCaNSR;
		   dstate(66)			= dCaSS;
		   dstate(67)		= dCaJSR;
           dstate(68)=dV;
           
           dstate=dstate';


           
           %store currents and auxiliary variables (global)
           
		   currents(1)			= INa;
		   currents(2)			= IKr;
		   currents(3)			= IKs;
		   currents(4)			= Ito1;
		   currents(5)			= IK1;
		   currents(6)		= INaCa;
		   currents(7)			= INaK;
		   currents(8)			= IpCa;
		   currents(9)			= ICab;
		   currents(10)			= INab;
		   currents(11)			= ICa;
		   currents(12)			= ICaK;
		   currents(13)			= Jup;
		   currents(14)		= Jxfer;
		   currents(15)			= Jtr;
		   currents(16)			= Jrel;
		   currents(17)		= Jtrpn;
		   currents(18)		= IKv43;
		   currents(19)		= IKv14;
		   currents(20)		= IKv14_K;
		   currents(21)		= IKv14_Na;
		   currents(22)			= Itotal;
