# Supplementary material for: Modeling Tissue- and Mutation- Specific Electrophysiological Effects in the Long QT Syndrome: Role of the Purkinje Fiber
Source: PLoS One. 2014 Jun 3;9(6):e97720. doi: 10.1371/journal.pone.0097720 (PMC4043730; doi:10.1371/journal.pone.0097720)
Supplement: Source Code S1 — (ZIP) [file pone.0097720.s002.zip › runfcnPF.m]

%SIMK Purkinje model, ported 2/2014 
%As the code has been ported to
%MATLAB for ease of visualization, run-time may exceed that which is
%obtained with C++ or Fortran implentations.

%membrane potential is stored in the final state, 82, of the vector of states.

%A separate file, fcn.f, defines the first derivative of each state, which
%is passed as an input to the numerical integrator.

%Written by Vivek Iyer, MD MSE; 2/2014


global currents;
global stimtimes;

%Initial conditions, obtained after long term 1 Hz pacing
ic=[    0.44022445, 
    0.66666514e-3, 
    0.55910887, 
    0.500810e-8,			% C1_RyR,O1_RyR,C2_RyR,O2_RyR					
	0.880911, 
    0.2323241e-1, 
    0.229767e-3, 
    0.1009952e-5,			% C0,C1,C2,C3,									
	0.1664738e-8, 
    0.1246877e-9, 
    0.86162517e-1, 
    0.908961e-2,	    % C4,Open,CCa0,CCa1							
	0.3595836e-3, 
    0.6322223e-5, 
    0.41684006e-7, 
    0.99915277,		% CCa2,CCa3,CCa4,yCa								
	0.9777675, 
    0.85610784e-1,									% HTRPNCa, LTRPNCa								
	0.91937393, 
    0.50815325e-1, 
    0.10531994e-2, 
    0.96984082e-5,     % C0Kv43,C1Kv43,C2Kv43,C3Kv43					
	0.3349471e-7, 
    0.14283979e-1, 
    0.10119097e-1, 
    0.36234355e-2,  % OKv43,CI0Kv43,CI1Kv43,CI2Kv43				
	0.68243718e-3, 
    0.38770005e-4,								% CI3Kv43,OIKv43								
	0.78972810, 
    0.67960325e-3, 
    0.1192284e-3, 
    0.2283989e-4,		% C1Herg,C2Herg,C3Herg,OHerg					
	0.5803673e-5, 
    0.17839527, 
    0.69264902e-3,				    % IHerg, xs_wt,xf_wt							
	0.6477962, 
    0.1778621e-1, 
    0.1948054e-3, 
    0.39230654e-6,       % C3na5,C2na5,C1na5,Ona5						
    0.25946945, 
    0.71259581e-2, 
    0.7946615e-4, 
    0.1350318e-2,       % IC3na5,IC2na5,IFna5,IS1na5					
    0.6502936e-1, 
    0.4934503e-4, 
    0.1354841e-5, 
    0.1483901e-7,     % IS2na5,BC3na5,BC2na5,BC1na5				
	0.2994285e-10, 
    0.1000e-2,									% BOna5,BIFna5;								
	0.31430500, 
    0.41081543, 
    0.20095648, 
    0.4354062e-1,           % hcn1,hcn2,hcn3,hcn4							
	0.3516574e-2, 
    0.9590911e-3, 
    0.4773270e-2, 
    0.93329485e-2,    % hcn5,hcn6,hcn7,hcn8							
	0.8427512e-2, 
    0.29412247e-2,							    % hcn9,hcn10;						
	0.42665792, 
    0.204759416e-2, 
    0.3727899e-5, 
    0.6242487e-8,     % C3na1,C2na1,C1na1,Ona1			
	0.53917665e-1, 
    0.2627859e-3, 
    0.3649603e-5, 
    0.8570163e-2,    % IC3na1,IC2na1,IFna1,IS1na1		
	0.50750083, 
    0.31360000e-4, 
    0.15049999e-6, 
    0.2735583e-9,     % IS2na1,BC3na1,BC2na1,BC1na1				
	0.4145038304e-12, 
    0.100000e-2,								% BOna1,BIFna1;								
	0.16171454e-2, 
    0.5467447253,							    % nCa32,lCa32									
	0.12069715519e2, 
    0.122481996e3, 
    0.93185756e-4,                  % Nai,Ki,Cai									
	0.259301499964, 
    0.1529324e-3, 
    0.25930113881					    % CaNSR,CaSS,CaJSR								
    -81.7]; %VM

%time is measured in milliseconds.  May set duration of simulation here.
    tend=10000;

%By default, current clamp mode.  In vector stimtimes, you may set the
%times at which a stimulus current is applied.  The magnitude and duration
%of this stimulus is defined in fcn.m
    stimtimes=[0:1000:10000];

%If changes are made to the differential equations altering the stiffness
%of the problem, a maximum time step may be required for numerical
%integration.  
%ODE23T is selected given its performance characteristics,
%alternate options may be tried (help ode23T in the command window).
%On a modern PC, 0.25x real time simulation can be expected

%The solution is returned in sol; tmat is the times at which solutions are
%returned, the solutions_at determines the output times of solutions.
solutions_at=[0:1:tend];
tic;
opts=odeset('MaxStep', 0.5);
[tmat,sol]=ode23t(@fcnPF, solutions_at, ic,opts);
toc;
