# Supplementary material for: Modeling Tissue- and Mutation- Specific Electrophysiological Effects in the Long QT Syndrome: Role of the Purkinje Fiber
Source: PLoS One. 2014 Jun 3;9(6):e97720. doi: 10.1371/journal.pone.0097720 (PMC4043730; doi:10.1371/journal.pone.0097720)
Supplement: Source Code S1 — (ZIP) [file pone.0097720.s002.zip › runfcnVM.m]

%Human ventricular myocyte model, updated 2/2014 to include new Markov
%sodium channel and IKs channel conforming to SIMK Purkinje model.
%May type runfcn to commence simulation.  As the code has been ported to
%MATLAB for ease of visualization, run-time may exceed that which is
%obtained with C++ or Fortran implentations.

%membrane potential is stored in state 68 of the vector of states.

%A separate file, fcn.f, defines the first derivative of each state, which
%is passed as an input to the numerical integrator.

%Written by Vivek Iyer, MD MSE; 2/2014


global currents;
global stimtimes;

%Initial conditions, obtained after long term 1 Hz pacing
ic=[    0.4448038946E+00,
    0.6601783287E-03,
    0.5545359240E+00,
    0.3973920060E-08,
    0.8621934054E+00,
    0.1141398211E-01,
    0.5666325225E-04,
    0.1250213570E-06,
    0.1034426748E-09,
    0.7757981563E-11,
    0.1198547081E+00,
    0.6346794302E-02,
    0.1260326488E-03,
    0.1112315238E-05,
    0.3681315892E-08,
    0.9997157074E+00,
    0.9772152481E+00,
    0.8046584973E-01,
    0.9513721351E+00,
    0.2668288089E-01,
    0.2806380358E-03,
    0.1311837579E-05,
    0.2299556240E-08,
    0.1513025204E-01,
    0.5442964601E-02,
    0.9918373359E-03,
    0.9514386057E-04,
    0.2742677382E-05,
    0.5977099765E+00,
    0.1730990528E+00,
    0.1881072386E-01,
    0.9160701350E-03,
    0.1975541357E-04,
    0.3539084346E-01,
    0.5428824353E-02,
    0.2287858869E-01,
    0.3233800003E-01,
    0.1134082058E+00,
    0.9966973380E+00,
    0.4340879648E-03,
    0.7634099755E-04,
    0.9511789113E-05,
    0.1533347007E-05,
    0.0000906295E+00,
    0.0000906295E+00,
    0.0000906295E+00,
    0.0000906295E+00,
    0.6477961774E+00,
    0.1778620598E-01,
    0.1948053663E-03,
    0.3923065468E-06,
    0.2594694488E+00,
    0.7125958110E-02,
    0.7946614737E-04,
    0.1350317659E-02,
    0.6502935729E-01,
    0.4934502612E-04,
    0.1354840726E-05,
    0.1483900713E-07,
    0.2994284950E-10,
    0.1000000000E-02,
	0.9798304162E+01, 
    0.1255589432E+03,
    0.8601192016E-04,
    0.2855294915E+00,
    0.1420215245E-03,
    0.2852239446E+00,
    -90];

%time is measured in milliseconds.  May set duration of simulation here.
    tend=10000;

%By default, current clamp mode.  In vector stimtimes, you may set the
%times at which a stimulus current is applied.  The magnitude and duration
%of this stimulus is defined in fcn.m
    stimtimes=[0:1000:10000];

%If changes are made to the differential equations altering the stiffness
%of the problem, a maximum time step may be required for numerical
%integration.  
%ODE23T is selected given its performance characteristics,
%alternate options may be tried (help ode23T in the command window).
%On a modern PC, 0.25x real time simulation can be expected

%The solution is returned in sol; tmat is the times at which solutions are
%returned, the solutions_at determines the output times of solutions.
solutions_at=[0:1:tend];
tic;
opts=odeset('MaxStep', 0.5);
[tmat,sol]=ode23t(@fcnVM, solutions_at, ic,opts);
toc;
